# Supplementary material for: Preharvest and Postharvest Applications of Fe-Based Nanomaterials: A Potent Strategy for Improving Pepper Storage
Source: Nanomaterials (Basel). 2025 Mar 26;15(7):497. doi: 10.3390/nano15070497 (PMC11990499; doi:10.3390/nano15070497)
Supplement: Supplementary file 1 [file nanomaterials-15-00497-s001.zip]

Archive with 1 entries (1 files):
- nanomaterials-3521610-supplementary.pdf
